# Supplementary material for: A Minimal Physiologically Based Pharmacokinetic Model to Characterize CNS Distribution of Metronidazole in Neuro Care ICU Patients
Source: Antibiotics (Basel). 2022 Sep 22;11(10):1293. doi: 10.3390/antibiotics11101293 (PMC9598284; doi:10.3390/antibiotics11101293)
Supplement: Supplementary file 1 [file antibiotics-11-01293-s001.zip]

Archive with 1 entries (1 files):
- antibiotics-1836044-supplementary.pdf
